# Supplementary material for: Thrombospondin 1–CD47 Signalling Modulates Vascular Smooth Muscle Cell Senescence in Chronic Kidney Disease
Source: Int J Mol Sci. 2026 Jan 12;27(2):755. doi: 10.3390/ijms27020755 (PMC12840690; doi:10.3390/ijms27020755)
Supplement: Supplementary file 1 [file ijms-27-00755-s001.zip]

Archive with 1 entries (1 files):
- ijms-3915237-supplementary.pdf
